# Supplementary material for: Social Inequities in the Impact of COVID-19 Lockdown Measures on the Mental Health of a Large Sample of the Colombian Population (PSY-COVID Study)
Source: J Clin Med. 2021 Nov 15;10(22):5297. doi: 10.3390/jcm10225297 (PMC8619612; doi:10.3390/jcm10225297)
Supplement: Supplementary file 1 [file jcm-10-05297-s001.zip]

Archive with 1 entries (1 files):
- jcm-1395358-supplementary.pdf
